# Supplementary material for: Mediterranean Diet and Lung Function in Adults Current Smokers: A Cross-Sectional Analysis in the MEDISTAR Project
Source: Nutrients. 2023 Mar 3;15(5):1272. doi: 10.3390/nu15051272 (PMC10005310; doi:10.3390/nu15051272)
Supplement: Supplementary file 1 [file nutrients-15-01272-s001.zip]

Archive with 1 entries (1 files):
- nutrients-2228485-supplementary.pdf
